# Supplementary material for: Cardiovascular toxicity risk assessment of tyrosine kinase inhibitors: a pharmacovigilance study using the VigiBase database
Source: Front Pharmacol. 2024 Dec 2;15:1472008. doi: 10.3389/fphar.2024.1472008 (PMC11646760; doi:10.3389/fphar.2024.1472008)
Supplement: Supplementary file 1 [file Table1.XLSX]

## Sheet: Sheet2
Supplementary table1: Bayesian estimation for information components of cardiovascular side effects
Cardiotoxity	n11	n12	n21	n22	IC	IC025	IC075
Afatinib	597	8942	1748009	21423991	-0.269077	-0.288692	-0.249462
Dacomitinib	29	296	1748577	21432637	0.229354	-0.172342	0.631049
Erlotinib	2321	17709	1746285	21415224	0.61895	0.613641	0.624258
Gefitinib	643	6928	1747963	21426005	0.170633	0.152035	0.189231
Icotinib	10	197	1748596	21432736	-0.60145	-1.65771	0.454809
Olmutinib	7	365	1748599	21432568	-1.86472	-3.27371	-0.455729
Osimertinib	651	7464	1747955	21425469	0.088519	0.0702292	0.106809
Rociletinib	1	11	1748605	21432922	0.0140603	-6.35241	6.38053
Lapatinib	631	10374	1747975	21422559	-0.39526	-0.413728	-0.376792
Neratinib	30	439	1748576	21432494	-0.233752	-0.613211	0.145706
Tucatinib	92	574	1748514	21432359	0.857921	0.722713	0.993129
Axitinib	2009	8646	1746597	21424287	1.32051	1.31398	1.32704
Cediranib	31	112	1748575	21432821	1.43172	1.01023	1.85321
Tivozanib	39	125	1748567	21432808	1.57281	1.23005	1.91558
Erdafitinib	10	230	1748596	21432703	-0.802014	-1.85101	0.24698
Futibatinib	1	8	1748605	21432925	0.189096	-6.43203	6.81023
Infigratinib	1	18	1748605	21432915	-0.326894	-6.39626	5.74247
Pemigatinib	2	44	1748604	21432889	-0.599399	-4.5126	3.3138
Asciminib	24	140	1748582	21432793	0.894739	0.386445	1.40303
Bosutinib	570	4172	1748036	21428761	0.670435	0.648777	0.692092
Dasatinib	2863	16521	1745743	21416412	0.968875	0.964448	0.973302
Imatinib	3364	35843	1745242	21397090	0.185741	0.182176	0.189307
Nilotinib	1996	14469	1746610	21418464	0.683954	0.677753	0.690155
Ponatinib	960	3285	1747646	21429648	1.58071	1.56662	1.59479
Alectinib	179	2451	1748427	21430482	-0.148095	-0.213601	-0.0825892
Brigatinib	101	678	1748505	21432255	0.769479	0.647138	0.89182
Ceritinib	108	1888	1748498	21431045	-0.476281	-0.583053	-0.36951
Crizotinib	686	8013	1747920	21424920	0.0638685	0.0465323	0.0812047
Lorlatinib	114	1686	1748492	21431247	-0.250975	-0.353065	-0.148884
Fedratinib	16	274	1748590	21432659	-0.432986	-1.12004	0.25407
Pacritinib	2	37	1748604	21432896	-0.421242	-4.37553	3.53304
Ruxolitinib	2228	13797	1746378	21419136	0.88156	0.875916	0.887204
Acalabrutinib	201	1161	1748405	21431772	0.960376	0.897645	1.02311
Ibrutinib	7880	21770	1740726	21411163	1.81642	1.81465	1.8182
Zanubrutinib	49	243	1748557	21432690	1.11396	0.855583	1.37233
Entrectinib	30	211	1748576	21432722	0.687087	0.285508	1.08867
Nintedanib	2668	12761	1745938	21420172	1.19609	1.19124	1.20095
Pralsetinib	62	253	1748544	21432680	1.34291	1.13282	1.553
Selpercatinib	54	201	1748552	21432732	1.43722	1.19347	1.68097
Sorafenib	3876	21492	1744730	21411441	1.01789	1.0146	1.02118
Female	n11	n12	n21	n22	IC	IC025	IC075
Afatinib	371	5375	1013982	13075950	-0.156299	-0.187892	-0.124705
Dacomitinib	11	160	1014342	13081165	-0.156771	-1.14054	0.826996
Erlotinib	1208	9147	1013145	13072178	0.696105	0.685903	0.706307
Gefitinib	351	4402	1014002	13076923	0.0369147	0.00323486	0.0705944
Icotinib	5	113	1014348	13081212	-0.672574	-2.60452	1.25937
Olmutinib	-	-	-	-	-	-	-
Osimertinib	420	4908	1013933	13076417	0.13089	0.102599	0.159182
Rociletinib	1	10	1014352	13081315	0.101951	-6.33526	6.53916
Lapatinib	585	10108	1013768	13071217	-0.39501	-0.414882	-0.375139
Neratinib	30	428	1014323	13080897	-0.134563	-0.514588	0.245461
Tucatinib	91	559	1014262	13080766	0.943197	0.806289	1.0801
Axitinib	614	2458	1013739	13078867	1.46912	1.44758	1.49066
Cediranib	20	72	1014333	13081253	1.44887	0.804718	2.09302
Tivozanib	18	43	1014335	13081282	1.79859	1.0398	2.55739
Erdafitinib	4	88	1014349	13081237	-0.621519	-2.94723	1.70419
Futibatinib	1	4	1014352	13081321	0.482198	-6.87462	7.83901
Infigratinib	-	-	-	-	-	-	-
Pemigatinib	1	32	1014352	13081293	-0.78522	-6.6274	5.05696
Asciminib	13	67	1014340	13081258	1.0357	0.111222	1.96017
Bosutinib	299	2096	1014054	13079229	0.790684	0.749285	0.832082
Dasatinib	1436	8093	1012917	13073232	1.0651	1.05626	1.07395
Imatinib	1596	17362	1012757	13063963	0.226116	0.218616	0.233617
Nilotinib	848	6728	1013505	13074597	0.636186	0.621724	0.650649
Ponatinib	465	1517	1013888	13079808	1.69726	1.66801	1.72652
Alectinib	97	1428	1014256	13079897	-0.177287	-0.297132	-0.0574433
Brigatinib	52	420	1014301	13080905	0.59707	0.36552	0.82862
Ceritinib	60	994	1014293	13080331	-0.334549	-0.525922	-0.143175
Crizotinib	371	4452	1013982	13076873	0.0956149	0.0636542	0.127575
Lorlatinib	65	931	1014288	13080394	-0.140405	-0.318682	0.0378721
Fedratinib	5	124	1014348	13081201	-0.787302	-2.7114	1.13679
Pacritinib	-	-	-	-	-	-	-
Ruxolitinib	1028	6242	1013325	13075083	0.972955	0.960704	0.985205
Acalabrutinib	76	403	1014277	13080922	1.11534	0.94903	1.28166
Ibrutinib	2882	8172	1011471	13073153	1.85575	1.85092	1.86059
Zanubrutinib	19	104	1014334	13081221	1.01111	0.370347	1.65187
Entrectinib	18	126	1014335	13081199	0.732607	0.075693	1.38952
Nintedanib	1016	4597	1013337	13076728	1.32834	1.31552	1.34117
Pralsetinib	43	140	1014310	13081185	1.62745	1.31667	1.93823
Selpercatinib	27	95	1014326	13081230	1.50704	1.0232	1.99088
Sorafenib	1044	5672	1013309	13075653	1.10932	1.09711	1.12154
Male	n11	n12	n21	n22	IC	IC025	IC075
Afatinib	226	3567	734027	8348041	-0.43838	-0.489914	-0.386847
Dacomitinib	18	136	734235	8351472	0.490266	-0.16174	1.14227
Erlotinib	1113	8562	733140	8343046	0.508767	0.49771	0.519825
Gefitinib	292	2526	733961	8349082	0.356743	0.315154	0.398332
Icotinib	5	84	734248	8351524	-0.463474	-2.4253	1.49835
Olmutinib	2	148	734251	8351460	-2.1378	-5.8893	1.61369
Osimertinib	231	2556	734022	8349052	0.0358498	-0.0156852	0.0873848
Rociletinib	-	-	-	-	-	-	-
Lapatinib	46	266	734207	8351342	0.837905	0.567846	1.10796
Neratinib	-	-	-	-	-	-	-
Tucatinib	1	15	734252	8351593	-0.247209	-6.41395	5.91954
Axitinib	1395	6188	732858	8345420	1.18526	1.17589	1.19463
Cediranib	11	40	734242	8351568	1.20582	0.0739952	2.33765
Tivozanib	21	82	734232	8351526	1.22608	0.618356	1.8338
Erdafitinib	6	142	734247	8351466	-0.897639	-2.54817	0.752892
Futibatinib	-	-	-	-	-	-	-
Infigratinib	1	3	734252	8351605	0.510391	-7.21426	8.23505
Pemigatinib	1	12	734252	8351596	-0.0917871	-6.39763	6.21406
Asciminib	11	73	734242	8351535	0.608766	-0.440672	1.6582
Bosutinib	271	2076	733982	8349532	0.511936	0.466654	0.557217
Dasatinib	1427	8428	732826	8343180	0.840456	0.831598	0.849315
Imatinib	1768	18481	732485	8333127	0.111475	0.104681	0.11827
Nilotinib	1148	7741	733105	8343867	0.675461	0.664605	0.686318
Ponatinib	495	1768	733758	8349840	1.43095	1.40381	1.45808
Alectinib	82	1023	734171	8350585	-0.122875	-0.265818	0.0200681
Brigatinib	49	258	734204	8351350	0.949514	0.69297	1.20606
Ceritinib	48	894	734205	8350714	-0.65594	-0.892862	-0.419018
Crizotinib	315	3561	733938	8348047	0.00773113	-0.0300481	0.0455104
Lorlatinib	49	755	734204	8350853	-0.401724	-0.636148	-0.1673
Fedratinib	11	150	734242	8351458	-0.231808	-1.21954	0.755922
Pacritinib	2	19	734251	8351589	0.110978	-4.06904	4.29099
Ruxolitinib	1200	7555	733053	8344053	0.7612	0.750739	0.77166
Acalabrutinib	125	758	734128	8350850	0.798595	0.69852	0.898671
Ibrutinib	4998	13598	729255	8338010	1.73295	1.73014	1.73577
Zanubrutinib	30	139	734223	8351469	1.07271	0.651812	1.49361
Entrectinib	12	85	734241	8351523	0.543452	-0.418025	1.50493
Nintedanib	1652	8164	732601	8343444	1.05726	1.04945	1.06507
Pralsetinib	19	113	734234	8351495	0.767573	0.132829	1.40232
Selpercatinib	27	106	734226	8351502	1.24311	0.766631	1.71959
Sorafenib	2832	15820	731421	8335788	0.909311	0.904813	0.913809
Younger	n11	n12	n21	n22	IC	IC025	IC075
Afatinib	245	4122	1055509	15740480	-0.163344	-0.210737	-0.11595
Dacomitinib	16	158	1055738	15744444	0.502836	-0.209361	1.21503
Erlotinib	892	7477	1054862	15737125	0.760909	0.747225	0.774594
Gefitinib	251	2948	1055503	15741654	0.318412	0.271165	0.36566
Icotinib	4	102	1055750	15744500	-0.627422	-2.9376	1.68276
Olmutinib	-	-	-	-	-	-	-
Osimertinib	209	2701	1055545	15741901	0.191226	0.134879	0.247574
Rociletinib	-	-	-	-	-	-	-
Lapatinib	448	8176	1055306	15736426	-0.274251	-0.300116	-0.248386
Neratinib	24	367	1055730	15744235	-0.0361168	-0.505685	0.433451
Tucatinib	65	409	1055689	15744193	1.09722	0.906775	1.28766
Axitinib	866	4108	1054888	15740494	1.46695	1.45199	1.4819
Cediranib	23	61	1055731	15744541	1.92014	1.3305	2.50977
Tivozanib	17	56	1055737	15744546	1.67161	0.90941	2.43381
Erdafitinib	4	89	1055750	15744513	-0.466147	-2.79059	1.8583
Futibatinib	1	5	1055753	15744597	0.474043	-6.62003	7.56811
Infigratinib	1	10	1055753	15744592	0.189273	-6.24794	6.62649
Pemigatinib	-	-	-	-	-	-	-
Asciminib	12	69	1055742	15744533	1.07915	0.0957083	2.0626
Bosutinib	240	2198	1055514	15742404	0.643578	0.593256	0.6939
Dasatinib	1543	10926	1054211	15733676	0.976588	0.968548	0.984629
Imatinib	1764	23737	1053990	15720865	0.138375	0.131681	0.145068
Nilotinib	997	10255	1054757	15734347	0.49498	0.482934	0.507027
Ponatinib	550	2182	1055204	15742420	1.67341	1.64933	1.69748
Alectinib	98	1502	1055656	15743100	-0.0375247	-0.155893	0.0808432
Brigatinib	55	441	1055699	15744161	0.796929	0.57766	1.0162
Ceritinib	71	1323	1055683	15743279	-0.300343	-0.461529	-0.139158
Crizotinib	353	4735	1055401	15739867	0.14208	0.10873	0.17543
Lorlatinib	70	1136	1055684	15743466	-0.114214	-0.278791	0.0503627
Fedratinib	2	62	1055752	15744540	-0.761194	-4.60938	3.08699
Pacritinib	1	9	1055753	15744593	0.241907	-6.27891	6.76272
Ruxolitinib	685	5166	1055069	15739436	0.895578	0.877598	0.913559
Acalabrutinib	32	261	1055722	15744341	0.760819	0.388876	1.13276
Ibrutinib	1527	5509	1054227	15739093	1.78557	1.77677	1.79437
Zanubrutinib	8	73	1055746	15744529	0.54864	-0.812078	1.90936
Entrectinib	12	140	1055742	15744462	0.292447	-0.628549	1.21344
Nintedanib	465	3027	1055289	15741575	1.07952	1.05267	1.10637
Pralsetinib	19	134	1055735	15744468	0.90542	0.281994	1.52885
Selpercatinib	28	105	1055726	15744497	1.62214	1.15926	2.08503
Sorafenib	1931	11720	1053823	15732882	1.16952	1.16299	1.17605
Older	n11	n12	n21	n22	IC	IC025	IC075
Afatinib	352	4820	692500	5683511	-0.672624	-0.706029	-0.639219
Dacomitinib	13	138	692839	5688193	-0.322239	-1.18308	0.538601
Erlotinib	1429	10232	691423	5678099	0.174337	0.165663	0.18301
Gefitinib	392	3980	692460	5684351	-0.275854	-0.306467	-0.24524
Icotinib	6	95	692846	5688236	-0.786584	-2.47124	0.898073
Olmutinib	3	150	692849	5688181	-2.14738	-4.97785	0.683087
Osimertinib	442	4763	692410	5683568	-0.354143	-0.381184	-0.327103
Rociletinib	1	5	692851	5688326	0.18439	-6.90968	7.27846
Lapatinib	183	2198	692669	5686133	-0.49676	-0.561377	-0.432142
Neratinib	6	72	692846	5688259	-0.452312	-2.16847	1.26384
Tucatinib	27	165	692825	5688166	0.350848	-0.100455	0.80215
Axitinib	1143	4538	691709	5683793	0.888555	0.876956	0.900154
Cediranib	8	51	692844	5688280	0.26022	-1.14985	1.67028
Tivozanib	22	69	692830	5688262	1.06556	0.465807	1.66531
Erdafitinib	6	141	692846	5688190	-1.28599	-2.93702	0.36504
Futibatinib	-	-	-	-	-	-	-
Infigratinib	-	-	-	-	-	-	-
Pemigatinib	2	13	692850	5688318	0.132241	-4.23587	4.50035
Asciminib	12	71	692840	5688260	0.36123	-0.619014	1.34147
Bosutinib	330	1974	692522	5686357	0.397587	0.35945	0.435724
Dasatinib	1320	5595	691532	5682736	0.812976	0.803016	0.822936
Imatinib	1600	12106	691252	5676225	0.104367	0.0966584	0.112075
Nilotinib	999	4214	691853	5684117	0.818267	0.805104	0.831429
Ponatinib	410	1103	692442	5687228	1.3133	1.27915	1.34745
Alectinib	81	949	692771	5687382	-0.461904	-0.607193	-0.316614
Brigatinib	46	237	692806	5688094	0.562002	0.288343	0.835661
Ceritinib	37	565	692815	5687766	-0.806752	-1.11546	-0.49804
Crizotinib	333	3278	692519	5685053	-0.235348	-0.271454	-0.199243
Lorlatinib	44	550	692808	5687781	-0.54385	-0.807634	-0.280065
Fedratinib	14	212	692838	5688119	-0.773832	-1.55814	0.0104722
Pacritinib	1	28	692851	5688303	-1.08995	-6.9754	4.79551
Ruxolitinib	1543	8631	691309	5679700	0.481614	0.473372	0.489857
Acalabrutinib	169	900	692683	5687431	0.536835	0.461598	0.612072
Ibrutinib	6353	16261	686499	5672070	1.37107	1.36884	1.37331
Zanubrutinib	41	170	692811	5688161	0.806248	0.491442	1.12105
Entrectinib	18	71	692834	5688260	0.818717	0.115293	1.52214
Nintedanib	2203	9734	690649	5678597	0.764726	0.758784	0.770668
Pralsetinib	43	119	692809	5688212	1.23461	0.916098	1.55312
Selpercatinib	26	96	692826	5688235	0.911403	0.412964	1.40984
Sorafenib	1945	9772	690907	5678559	0.611927	0.605304	0.618551
IC: Information Component
‐: Bayesian estimation was not performed because there were no reports of side effects.
